# Supplementary material for: Potent Cas9 Inhibition in Bacterial and Human Cells by AcrIIC4 and AcrIIC5 Anti-CRISPR Proteins
Source: mBio. 2018 Dec 4;9(6):e02321-18. doi: 10.1128/mBio.02321-18 (PMC6282205; doi:10.1128/mBio.02321-18)
Supplement: DATA SET S1 [file mbo006184201sd1.xlsx]

## Sheet: Raw reads
Sample#	3' Index #	Sample Name	NTS1C			NTS1C-OT1(NTS69)
50 ng			total_reads	indel_reads	indel_rate	total_reads	indel_reads	indel_rate
1	1	NTS-Rep1-[50ng No Acr (NTS1C + OT1/NTS69 + OT2/NTS70)]	453	75	0.165563	68288	7469	0.109375
2	2	NTS-Rep2-[50ng No Acr (NTS1C + OT1/NTS69 + OT2/NTS70)]	184	41	0.222826	61136	7660	0.125294
3	3	NTS-Rep3-[50ng No Acr (NTS1C + OT1/NTS69 + OT2/NTS70)]	174	42	0.241379	51517	5788	0.112351
4	4	NTS-Rep1-[50ng Acr1Bo (NTS1C + OT1/NTS69 + OT2/NTS70)]	328	46	0.140244	54188	3792	0.0699786
5	5	NTS-Rep2-[50ng Acr1Bo (NTS1C + OT1/NTS69 + OT2/NTS70)]	130	21	0.161538	53018	3435	0.0647893
6	6	NTS-Rep3-[50ng Acr1Bo (NTS1C + OT1/NTS69 + OT2/NTS70)]	97	15	0.154639	50416	4095	0.0812242
7	7	NTS-Rep1-[50ng Acr1Nm (NTS1C + OT1/NTS69 + OT2/NTS70)]	426	63	0.147887	78995	5151	0.0652067
8	8	NTS-Rep2-[50ng Acr1Nm (NTS1C + OT1/NTS69 + OT2/NTS70)]	207	33	0.15942	69774	4403	0.0631037
9	9	NTS-Rep3-[50ng Acr1Nm (NTS1C + OT1/NTS69 + OT2/NTS70)]	166	30	0.180723	61643	3182	0.0516198
10	10	NTS-Rep1-[50ng Acr2Nm (NTS1C + OT1/NTS69 + OT2/NTS70)]	87	2	0.0229885	51402	5106	0.0993347
11	11	NTS-Rep2-[50ng Acr2Nm (NTS1C + OT1/NTS69 + OT2/NTS70)]	193	44	0.227979	54587	4500	0.0824372
12	12	NTS-Rep3-[50ng Acr2Nm (NTS1C + OT1/NTS69 + OT2/NTS70)]	115	31	0.269565	59310	5596	0.0943517
13	13	NTS-Rep1-[50ng Acr3Nm (NTS1C + OT1/NTS69 + OT2/NTS70)]	193	5	0.0259067	17231	148	0.00858917
14	14	NTS-Rep2-[50ng Acr3Nm (NTS1C + OT1/NTS69 + OT2/NTS70)]	305	6	0.0196721	72539	316	0.00435628
15	15	NTS-Rep3-[50ng Acr3Nm (NTS1C + OT1/NTS69 + OT2/NTS70)]	200	2	0.01	65666	401	0.00610666
16	16	NTS-Rep1-[50ng Acr4Haem (NTS1C + OT1/NTS69 + OT2/NTS70)]	584	20	0.0342466	80373	799	0.00994115
17	18	NTS-Rep2-[50ng Acr4Haem (NTS1C + OT1/NTS69 + OT2/NTS70)]	119	1	0.00840336	50429	269	0.00533423
18	19	NTS-Rep3-[50ng Acr4Haem (NTS1C + OT1/NTS69 + OT2/NTS70)]	148	2	0.0135135	39545	302	0.00763687
19	20	NTS-Rep1-[50ng Acr5Simo (NTS1C + OT1/NTS69 + OT2/NTS70)]	93	1	0.0107527	55213	257	0.0046547
20	21	NTS-Rep2-[50ng Acr5Simo (NTS1C + OT1/NTS69 + OT2/NTS70)]	86	2	0.0232558	32549	316	0.00970844
21	22	NTS-Rep3-[50ng Acr5Simo (NTS1C + OT1/NTS69 + OT2/NTS70)]	147	3	0.0204082	47779	374	0.00782771
100 ng			total_reads	indel_reads	indel_rate	total_reads	indel_reads	indel_rate
22	1	NTS-Rep1-[100ng No Acr (NTS1C + OT1/NTS69 + OT2/NTS70)]	317	53	0.167192	42891	4360	0.101653
23	2	NTS-Rep2-[100ng No Acr (NTS1C + OT1/NTS69 + OT2/NTS70)]	92	18	0.195652	44895	5354	0.119256
24	3	NTS-Rep3-[100ng No Acr (NTS1C + OT1/NTS69 + OT2/NTS70)]	119	25	0.210084	44938	4648	0.103431
25	4	NTS-Rep1-[100ng Acr1Bo (NTS1C + OT1/NTS69 + OT2/NTS70)]	275	30	0.109091	52678	1815	0.0344546
26	5	NTS-Rep2-[100ng Acr1Bo (NTS1C + OT1/NTS69 + OT2/NTS70)]	199	13	0.0653266	50083	1501	0.0299702
27	6	NTS-Rep3-[100ng Acr1Bo (NTS1C + OT1/NTS69 + OT2/NTS70)]	162	12	0.0740741	52117	1364	0.0261719
28	7	NTS-Rep1-[100ng Acr1Nm (NTS1C + OT1/NTS69 + OT2/NTS70)]	474	40	0.0843882	73851	2657	0.0359778
29	8	NTS-Rep2-[100ng Acr1Nm (NTS1C + OT1/NTS69 + OT2/NTS70)]	225	17	0.0755556	64450	2019	0.0313266
30	9	NTS-Rep3-[100ng Acr1Nm (NTS1C + OT1/NTS69 + OT2/NTS70)]	143	15	0.104895	56077	2258	0.0402661
31	10	NTS-Rep1-[100ng Acr2Nm (NTS1C + OT1/NTS69 + OT2/NTS70)]	328	37	0.112805	64210	3229	0.0502881
32	11	NTS-Rep2-[100ng Acr2Nm (NTS1C + OT1/NTS69 + OT2/NTS70)]	121	24	0.198347	51325	3271	0.0637311
33	12	NTS-Rep3-[100ng Acr2Nm (NTS1C + OT1/NTS69 + OT2/NTS70)]	171	24	0.140351	56511	3713	0.065704
34	13	NTS-Rep1-[100ng Acr3Nm (NTS1C + OT1/NTS69 + OT2/NTS70)]	500	1	0.002	80858	58	0.000717307
35	14	NTS-Rep2-[100ng Acr3Nm (NTS1C + OT1/NTS69 + OT2/NTS70)]	200	0	0	80144	70	0.000873428
36	15	NTS-Rep3-[100ng Acr3Nm (NTS1C + OT1/NTS69 + OT2/NTS70)]	153	0	0	55551	50	0.000900074
37	16	NTS-Rep1-[100ng Acr4Haem (NTS1C + OT1/NTS69 + OT2/NTS70)]	462	2	0.004329	56243	44	0.00078232
38	18	NTS-Rep2-[100ng Acr4Haem (NTS1C + OT1/NTS69 + OT2/NTS70)]	146	0	0	40701	16	0.000393111
39	19	NTS-Rep3-[100ng Acr4Haem (NTS1C + OT1/NTS69 + OT2/NTS70)]	119	1	0.00840336	40899	35	0.000855767
40	20	NTS-Rep1-[100ng Acr5Simo (NTS1C + OT1/NTS69 + OT2/NTS70)]	416	1	0.00240385	48801	29	0.00059425
41	21	NTS-Rep2-[100ng Acr5Simo (NTS1C + OT1/NTS69 + OT2/NTS70)]	122	1	0.00819672	39612	41	0.00103504
42	22	NTS-Rep3-[100ng Acr5Simo (NTS1C + OT1/NTS69 + OT2/NTS70)]	179	0	0	36102	39	0.00108027
200 ng			total_reads	indel_reads	indel_rate	total_reads	indel_reads	indel_rate
43	1	NTS-Rep1-[200ng No Acr (NTS1C + OT1/NTS69 + OT2/NTS70)]	128	12	0.09375	63669	2772	0.0435377
44	2	NTS-Rep2-[200ng No Acr (NTS1C + OT1/NTS69 + OT2/NTS70)]	90	8	0.0888889	47778	2480	0.0519067
45	3	NTS-Rep3-[200ng No Acr (NTS1C + OT1/NTS69 + OT2/NTS70)]	31	2	0.0645161	14924	982	0.0658001
46	4	NTS-Rep1-[200ng Acr1Bo (NTS1C + OT1/NTS69 + OT2/NTS70)]	129	0	0	60389	273	0.00452069
47	5	NTS-Rep2-[200ng Acr1Bo (NTS1C + OT1/NTS69 + OT2/NTS70)]	46	0	0	33439	124	0.00370824
48	6	NTS-Rep3-[200ng Acr1Bo (NTS1C + OT1/NTS69 + OT2/NTS70)]	120	1	0.00833333	56092	260	0.00463524
49	7	NTS-Rep1-[200ng Acr1Nm (NTS1C + OT1/NTS69 + OT2/NTS70)]	338	4	0.0118343	84779	381	0.00449404
50	8	NTS-Rep2-[200ng Acr1Nm (NTS1C + OT1/NTS69 + OT2/NTS70)]	140	4	0.0285714	60424	368	0.0060903
51	9	NTS-Rep3-[200ng Acr1Nm (NTS1C + OT1/NTS69 + OT2/NTS70)]	52	2	0.0384615	36883	220	0.00596481
52	10	NTS-Rep1-[200ng Acr2Nm (NTS1C + OT1/NTS69 + OT2/NTS70)]	263	6	0.0228137	62781	393	0.00625986
53	11	NTS-Rep2-[200ng Acr2Nm (NTS1C + OT1/NTS69 + OT2/NTS70)]	95	2	0.0210526	49109	405	0.00824696
54	12	NTS-Rep3-[200ng Acr2Nm (NTS1C + OT1/NTS69 + OT2/NTS70)]	68	2	0.0294118	42360	335	0.0079084
55	13	NTS-Rep1-[200ng Acr3Nm (NTS1C + OT1/NTS69 + OT2/NTS70)]	264	0	0	83219	26	0.000312429
56	14	NTS-Rep2-[200ng Acr3Nm (NTS1C + OT1/NTS69 + OT2/NTS70)]	122	0	0	49485	16	0.00032333
57	15	NTS-Rep3-[200ng Acr3Nm (NTS1C + OT1/NTS69 + OT2/NTS70)]	48	0	0	40458	24	0.000593208
58	16	NTS-Rep1-[200ng Acr4Haem (NTS1C + OT1/NTS69 + OT2/NTS70)]	139	1	0.00719424	60080	40	0.000665779
59	18	NTS-Rep2-[200ng Acr4Haem (NTS1C + OT1/NTS69 + OT2/NTS70)]	83	0	0	45439	15	0.000330113
60	19	NTS-Rep3-[200ng Acr4Haem (NTS1C + OT1/NTS69 + OT2/NTS70)]	59	0	0	33799	23	0.000680494
61	20	NTS-Rep1-[200ng Acr5Simo (NTS1C + OT1/NTS69 + OT2/NTS70)]	126	0	0	33189	12	0.000361566
62	21	NTS-Rep2-[200ng Acr5Simo (NTS1C + OT1/NTS69 + OT2/NTS70)]	92	0	0	38116	41	0.00107566
63	22	NTS-Rep3-[200ng Acr5Simo (NTS1C + OT1/NTS69 + OT2/NTS70)]	50	0	0	32355	20	0.000618142
Control			total_reads	indel_reads	indel_rate	total_reads	indel_reads	indel_rate
64	1	Control Rep1-[No guide 50ng (NTS1C + OT1/NTS69 + OT2/NTS70)] +ctrR1/NTS10 + (NTS59/61/62) + NTS58 + NTS63	37	0	0	66889	0	0
65	2	Control-Rep1-[No guide 100ng (NTS1C + OT1/NTS69 + OT2/NTS70)] +ctrR2/NTS10 + (NTS59/61/62) + NTS58 + NTS63	28	0	0	80636	0	0
66	3	Control-Rep1-[No guide 200ng(NTS1C + OT1/NTS69 + OT2/NTS70)] +ctrR3/NTS10 + (NTS59/61/62) + NTS58 + NTS63	315	0	0	65446	0	0
67	4	Control-Rep1-[No guide 300ng(NTS1C + OT1/NTS69 + OT2/NTS70)]	221	0	0	63282	0	0
68	5	Control Rep2-[No guide 50ng (NTS1C + OT1/NTS69 + OT2/NTS70)]	134	0	0	43275	0	0
69	6	Control-Rep2-[No guide 100ng (NTS1C + OT1/NTS69 + OT2/NTS70)]	171	0	0	37836	0	0
70	7	Control-Rep2-[No guide 200ng(NTS1C + OT1/NTS69 + OT2/NTS70)]	221	0	0	52110	0	0
71	8	Control-Rep2-[No guide 300ng(NTS1C + OT1/NTS69 + OT2/NTS70)]	415	0	0	58143	0	0
72	9	Control Rep3-[No guide 50ng (NTS1C + OT1/NTS69 + OT2/NTS70)]	80	0	0	54022	0	0
73	10	Control-Rep3-[No guide 100ng (NTS1C + OT1/NTS69 + OT2/NTS70)]	31	0	0	73499	0	0
74	11	Control-Rep3-[No guide 200ng(NTS1C + OT1/NTS69 + OT2/NTS70)]	192	0	0	61172	0	0
75	12	Control-Rep3-[No guide 300ng(NTS1C + OT1/NTS69 + OT2/NTS70)]	233	0	0	58833	0	0

## Sheet: plotted data-NTS1C
Supplementary Figure 4-Plotted data for NTS1C
50 ng	Rep1	Rep2	Rep3	Average	Normalized	STDEV	1.73205
No Acr	16.72	19.57	21.01	19.1	100	2.18328	1.26052
AcrIIC1Boe	14.02	16.15	15.46	15.21	79.6335	1.08678	0.627455
AcrIIC1Nme	14.79	15.94	18.07	16.2667	85.1658	1.66422	0.960839
AcrIIC2Nme	2.29885	22.7979	26.9565	17.3511	90.8435	13.2004	7.62127
AcrIIC3Nme	2.59	1.97	1	1.85333	9.70332	0.801395	0.462685
AcrIIC4Hpa	3.42	0.84	1.35	1.87	9.79058	1.36635	0.78886
AcrIIC5Smu	1.08	2.33	2.04	1.81667	9.51134	0.654243	0.377727
100 ng	Rep1	Rep2	Rep3	Average	Normalized	STDEV	1.73205
No Acr	16.56	22.28	24.14	20.9933	100	3.95041	2.28077
AcrIIC1Boe	10.91	6.53	7.41	8.28333	39.4632	2.31692	1.33768
AcrIIC1Nme	8.44	7.56	10.49	8.83	42.0677	1.50343	0.868005
AcrIIC2Nme	11.28	19.83	14.04	15.05	71.7008	4.36357	2.51931
AcrIIC3Nme	0.2	0	0	0.0666667	0.317612	0.11547	0.0666667
AcrIIC4Hpa	0.43	0	0.84	0.423333	2.01683	0.42004	0.24251
AcrIIC5Smu	0.24	0.82	0	0.353333	1.68334	0.421584	0.243402
200 ng	Rep1	Rep2	Rep3	Average	Normalized	STDEV	1.73205
No Acr	9.38	8.89	6.45	8.24	100	1.56943	0.906109
AcrIIC1Boe	0	0	0.83	0.276667	3.35761	0.479201	0.276667
AcrIIC1Nme	1.18	2.86	3.85	2.63	31.9175	1.34978	0.779295
AcrIIC2Nme	2.28	2.11	2.94	2.44333	29.6521	0.438444	0.253136
AcrIIC3Nme	0	0	0	0	0	0	0
AcrIIC4Hpa	0.72	0	0	0.24	2.91262	0.415692	0.24
AcrIIC5Smu	0	0	0	0	0	0	0

## Sheet: plotted data-NTS1C-OT1
Supplementary Figure 4-Plotted data for NTS1C-OT1
50 ng	Rep1	Rep2	Rep3	Average	Normalized	STDEV	1.73205
No Acr	10.94	12.53	11.24	11.57	100	0.844808	0.48775
AcrIIC1Boe	7	6.48	8.12	7.2	62.2299	0.838093	0.483873
AcrIIC1Nme	6.52	6.31	5.16	5.99667	51.8294	0.732143	0.422703
AcrIIC2Nme	9.93	8.24	9.44	9.20333	79.5448	0.869502	0.502007
AcrIIC3Nme	0.86	0.44	0.61	0.636667	5.50274	0.211266	0.121974
AcrIIC4Hpa	0.99	0.53	0.76	0.76	6.56871	0.23	0.132791
AcrIIC5Smu	0.47	0.97	0.78	0.74	6.39585	0.252389	0.145717
100 ng	Rep1	Rep2	Rep3	Average	Normalized	STDEV	1.73205
No Acr	10.17	11.93	10.34	10.8133	100	0.97079	0.560486
AcrIIC1Boe	3.45	3	2.62	3.02333	27.9593	0.415492	0.239884
AcrIIC1Nme	3.6	3.13	4.03	3.58667	33.1689	0.450148	0.259893
AcrIIC2Nme	5.03	6.37	6.57	5.99	55.3946	0.837377	0.48346
AcrIIC3Nme	0.07	0.09	0.09	0.0833333	0.770654	0.011547	0.00666667
AcrIIC4Hpa	0.08	0.04	0.09	0.07	0.647349	0.0264575	0.0152753
AcrIIC5Smu	0.06	0.1	0.11	0.09	0.832306	0.0264575	0.0152753
200 ng	Rep1	Rep2	Rep3	Average	Normalized	STDEV	1.73205
No Acr	4.35	5.19	6.58	5.37333	100	1.12625	0.650239
AcrIIC1Boe	0.45	0.37	0.46	0.426667	7.94045	0.0493288	0.02848
AcrIIC1Nme	0.45	0.61	0.6	0.553333	10.2978	0.0896289	0.0517472
AcrIIC2Nme	0.63	0.82	0.79	0.746667	13.8958	0.102144	0.0589727
AcrIIC3Nme	0.03	0.03	0.06	0.04	0.744417	0.0173205	0.01
AcrIIC4Hpa	0.07	0.03	0.07	0.0566667	1.05459	0.023094	0.0133333
AcrIIC5Smu	0.04	0.11	0.06	0.07	1.30273	0.0360555	0.0208167
